# Supplementary material for: Genomic regions influencing intramuscular fat in divergently selected rabbit lines
Source: Anim Genet. 2019 Nov 7;51(1):58–69. doi: 10.1111/age.12873 (PMC7004202; doi:10.1111/age.12873)
Supplement: Supplementary file 5 — Table S2 Functions of genes identified in this study through enrichr and david. [file AGE-51-58-s005.xlsx]

## Sheet: Results of Enrichr
S6 Table. Functions of genes on GWAs analysis in rabbits _Enrichr
DataBase	Orthologue Genes (rabbit chromosome)	Code	Term (Homo sapiens - Hs or Mus musculus -Mm)	Combined Score
KEGG	H2AFJ(8), HIST4H4(8), KRAS(8), GRIN2B(8)	HSA05034	Alcoholism	13.2227
KEGG	H2AFJ(8), HIST4H4(8), GRIN2B(8)	HSA05322	Systemic lupus erythematosus	9.33799
KEGG	KRAS(8), GRIN2B(8)	HSA04720	Long-term potentiation	8.15459
KEGG	SESN3(1), KRAS(8)	HSA04211	Longevity regulating pathway - mammal	6.98428
KEGG	ARHGDIB(8), KRAS(8)	HSA04722	Neurotrophin signaling pathway	5.96558
KEGG	GUCY2C(8), PDE6H(8)	HSA00230	Purine metabolism	4.17241
KEGG	HIST1H4(8), KRAS(8)	HSA05203	Viral carcinogenesis	4.03998
KEGG	KRAS(8), GRIN2B(8)	HSA04015	Rap1 signaling pathway	3.73958
KEGG	KRAS(8)	HSA05216	Thyroid cancer	3.63273
KEGG	KRAS(8), GRIN2B(8)	HSA04014	Ras signaling pathway	3.39508
KEGG	KRAS(8)	HSA04320	Dorso-ventral axis formation	3.29355
KEGG	BCAT1(8)	HSA01210	2-Oxocarboxylic acid metabolism	3.1575
KEGG	SUCLA2(1)	HSA00640	Propanoate metabolism	2.86863
KEGG	KRAS(8)	HSA04960	Aldosterone-regulated sodium reabsorption	2.86581
KEGG	GRIN2B(8)	HSA05033	Nicotine addiction	2.67152
KEGG	SUCLA2(1)	HSA00020	Citrate cycle (TCA cycle)	2.59824
KEGG	KRAS(8)	HSA05219	Bladder cancer	2.57268
KEGG	ARHGDIB(8)	HSA04962	Vasopressin-regulated water reabsorption	2.53768
KEGG	BCAT1(8)	HSA00770	Pantothenate and CoA biosynthesis	2.42626
KEGG	BCAT1(8)	HSA00270	Cysteine and methionine metabolism	2.16719
KEGG	BCAT1(8)	HSA00280	Valine, leucine and isoleucine degradation	2.14566
KEGG	KRAS(8)	HSA05223	Non-small cell lung cancer	2.13533
KEGG	KRAS(8)	HSA05213	Endometrial cancer	2.06895
KEGG	KRAS(8)	HSA05221	Acute myeloid leukemia	1.97366
KEGG	MAML2(1)	HSA04330	Notch signaling pathway	1.90122
KEGG	GRIN2B(8)	HSA05030	Cocaine addiction	1.89826
KEGG	KRAS(8)	HSA04370	VEGF signaling pathway	1.86319
KEGG	KRAS(8)	HSA04730	Long-term depression	1.82259
KEGG	GRIN2B(8)	HSA05014	Amyotrophic lateral sclerosis (ALS)	1.78349
KEGG	KRAS(8)	HSA05214	Glioma	1.77894
KEGG	KRAS(8)	HSA04213	Longevity regulating pathway - multiple species	1.69545
KEGG	KRAS(8)	HSA05210	Colorectal cancer	1.68789
KEGG	KRAS(8)	HSA05212	Pancreatic cancer	1.5734
KEGG	KRAS(8)	HSA04664	Fc epsilon RI signaling pathway	1.45567
KEGG	GRIN2B(8)	HSA05031	Amphetamine addiction	1.43391
KEGG	KRAS(8)	HSA05211	Renal cell carcinoma	1.40123
KEGG	KRAS(8)	HSA05230	Central carbon metabolism in cancer	1.28698
KEGG	KRAS(8)	HSA05218	Melanoma	1.15587
KEGG	MTMR2(1)	HSA00562	Inositol phosphate metabolism	1.147
KEGG	KRAS(8)	HSA04917	Prolactin signaling pathway	1.13047
KEGG	KRAS(8)	HSA04662	B cell receptor signaling pathway	1.11448
KEGG	KRAS(8)	HSA05220	Chronic myeloid leukemia	1.01575
KEGG	KRAS(8)	HSA04012	ErbB signaling pathway	0.977143
KEGG	KRAS(8)	HSA05215	Prostate cancer	0.948758
KEGG	SESN3(1)	HSA04115	p53 signaling pathway	0.910963
KEGG	KRAS(8)	HSA04912	GnRH signaling pathway	0.907471
KEGG	GRIN2B(8)	HSA04713	Circadian entrainment	0.841248
KEGG	KRAS(8)	HSA04914	Progesterone-mediated oocyte maturation	0.834311
KEGG	KRAS(8)	HSA04933	AGE-RAGE signaling pathway in diabetic complications	0.826761
KEGG	KRAS(8)	HSA04540	Gap junction	0.761799
KEGG	KRAS(8)	HSA04915	Estrogen signaling pathway	0.746679
KEGG	MTMR2(1)	HSA04070	Phosphatidylinositol signaling system	0.723591
KEGG	KRAS(8)	HSA04916	Melanogenesis	0.714978
KEGG	BCAT1(8)	HSA01230	Biosynthesis of amino acids	0.694356
KEGG	KRAS(8)	HSA04725	Cholinergic synapse	0.661518
KEGG	KRAS(8)	HSA05231	Choline metabolism in cancer	0.625579
KEGG	KRAS(8)	HSA04660	T cell receptor signaling pathway	0.535007
KEGG	GRIN2B(8)	HSA04724	Glutamatergic synapse	0.450815
KEGG	KRAS(8)	HSA04726	Serotonergic synapse	0.44563
KEGG	KRAS(8)	HSA04919	Thyroid hormone signaling pathway	0.346744
KEGG	SUCLA2(1)	HSA01200	Carbon metabolism	0.299659
KEGG	KRAS(8)	HSA04071	Sphingolipid signaling pathway	0.286205
KEGG	GRIN2B(8)	HSA04728	Dopaminergic synapse	0.276289
KEGG	KRAS(8)	HSA04068	FoxO signaling pathway	0.254874
KEGG	KRAS(8)	HSA04360	Axon guidance	0.24145
KEGG	KRAS(8)	HSA05160	Hepatitis C	0.217072
KEGG	CWC15(1)	HSA03040	Spliceosome	0.215506
KEGG	KRAS(8)	HSA04210	Apoptosis	0.199729
KEGG	KRAS(8)	HSA04650	Natural killer cell mediated cytotoxicity	0.181394
KEGG	KRAS(8)	HSA04910	Insulin signaling pathway	0.123965
KEGG	KRAS(8)	HSA05161	Hepatitis B	0.0906196
KEGG	KRAS(8)	HSA04072	Phospholipase D signaling pathway	0.0745546
KEGG	KRAS(8)	HSA04550	Signaling pathways regulating pluripotency of stem cells	0.0705327
KEGG	KRAS(8)	HSA04530	Tight junction	0.0672024
KEGG	KRAS(8)	HSA04921	Oxytocin signaling pathway	0.0418703
KEGG	GRIN2B(8)	HSA05016	Huntington's disease	-0.0321805
KEGG	GRIN2B(8)	HSA05010	Alzheimer's disease	-0.0383513
KEGG	EWSR1(13)	HSA05202	Transcriptional misregulation in cancer	-0.0415565
KEGG	KRAS(8)	HSA05205	Proteoglycans in cancer	-0.053417
KEGG	KRAS(8)	HSA04010	MAPK signaling pathway	-0.0684307
KEGG	KRAS(8)	HSA04062	Chemokine signaling pathway	-0.0688278
KEGG	KRAS(8)	HSA04810	Regulation of actin cytoskeleton	-0.0734617
KEGG	MTMR2(1), SUCLA2(1), BCAT1(8)	HSA01100	Metabolic pathways	-0.0779602
KEGG	KRAS(8)	HSA04151	PI3K-Akt signaling pathway	-0.0914686
KEGG	GRIN2B(8)	HSA04024	cAMP signaling pathway	-0.0922983
KEGG	KRAS(8)	HSA05206	MicroRNAs in cancer	-0.0946773
KEGG	GRIN2B(8)	HSA04080	Neuroactive ligand-receptor interaction	-0.0954494
KEGG	KRAS(8)	HSA05166	HTLV-I infection	-0.0980996
KEGG	KRAS(8)	HSA05200	Pathways in cancer	-0.112043
WIKIPATHWAY	GPRC5A(8), GPRC5D(8)	WP2369	GPCRs, Class C Metabotropic glutamate, pheromone (Hs)	15.6094
WIKIPATHWAY	GPRC5A(8), GPRC5D(8)	WP80	GPCRs, Class C Metabotropic glutamate, pheromone (Mm)	14.6975
WIKIPATHWAY	MGP(8)	WP501	NOTCH1 regulation of human endothelial cell calcification (Hs)	6.16106
WIKIPATHWAY	GUCY2C(8), PDE6H(8)	WP207	Purine metabolism (Mm)	5.34065
WIKIPATHWAY	KRAS(8)	WP327	Serotonin Receptor 2 and ELK-SRF/GATA4 signaling (Hs)	5.05558
WIKIPATHWAY	GPRC5A(8), KRAS(8)	WP1396	Integrated Pancreatic Cancer Pathway (Hs)	4.83928
WIKIPATHWAY	KRAS(8)	WP1270	Nanoparticle-mediated activation of receptor signaling (Hs)	4.65292
WIKIPATHWAY	HIST4H4(8)	WP2185	Gastric Cancer Network 1 (Hs)	4.22094
WIKIPATHWAY	KRAS(8)	WP474	RalA downstream regulated genes (Hs)	4.18321
WIKIPATHWAY	KRAS(8)	WP2380	MAPK Cascade (Hs)	4.00267
WIKIPATHWAY	KRAS(8)	WP3413	MAPK Cascade (Mm)	3.85817
WIKIPATHWAY	SUCLA2(1)	WP2643	TCA Cycle (Mm)	3.64166
WIKIPATHWAY	KRAS(8)	WP732	Extracellular vesicle-mediated signaling in recipient cells (Hs)	3.49364
WIKIPATHWAY	KRAS(8)	WP2361	IL-5 Signaling Pathway (Hs)	3.2793
WIKIPATHWAY	GRIN2B(8)	WP422	Hypothetical Network for Drug Addiction (Mm)	3.22232
WIKIPATHWAY	ARHGDIB(8)	WP251	FAS pathway and Stress induction of HSP regulation (Mm)	3.1941
WIKIPATHWAY	GRIN2B(8)	WP189	Hypothetical Network for Drug Addiction (Hs)	3.15721
WIKIPATHWAY	ARHGDIB(8)	WP2377	G13 Signaling Pathway (Mm)	3.00491
WIKIPATHWAY	GPRC5A(8), GPRC5D(8)	WP434	Non-odorant GPCRs (Mm)	2.99101
WIKIPATHWAY	ARHGDIB(8)	WP2870	G13 Signaling Pathway (Hs)	2.94217
WIKIPATHWAY	ARHGDIB(8)	WP127	FAS pathway and Stress induction of HSP regulation (Hs)	2.88483
WIKIPATHWAY	KRAS(8)	WP1246	ErbB Signaling Pathway (Hs)	2.74101
WIKIPATHWAY	GRIN2B(8)	WP666	Splicing factor NOVA regulated synpatic proteins (Mm)	2.71539
WIKIPATHWAY	KRAS(8)	WP571	Aryl Hydrocarbon Receptor (Hs)	2.63318
WIKIPATHWAY	MAML2(1)	WP1253	Notch Signaling Pathway (Hs)	2.42213
WIKIPATHWAY	MGP(8)	WP2290	Endochondral Ossification (Mm)	2.34908
WIKIPATHWAY	KRAS(8)	WP298	Oncostatin M Signaling Pathway (Hs)	2.268
WIKIPATHWAY	MGP(8)	WP524	Endochondral Ossification (Hs)	2.18428
WIKIPATHWAY	KRAS(8)	WP314	IL-5 Signaling Pathway (Mm)	2.16368
WIKIPATHWAY	KRAS(8)	WP619	Signaling Pathways in Glioblastoma (Hs)	2.14937
WIKIPATHWAY	KRAS(8)	WP673	Rac1/Pak1/p38/MMP-2 pathway (Hs)	2.05241
WIKIPATHWAY	HIST4H4(8)	WP61	Histone Modifications (Hs)	2.03509
WIKIPATHWAY	SESN3(1)	WP2586	p53 signaling (Mm)	2.02854
WIKIPATHWAY	GRIN2B(8)	WP1983	Alzheimers Disease (Mm)	1.89105
WIKIPATHWAY	KRAS(8)	WP2374	DNA Damage Response (only ATM dependent) (Hs)	1.69058
WIKIPATHWAY	BCAT1(8)	WP151	Amino Acid metabolism (Mm)	1.67257
WIKIPATHWAY	KRAS(8)	WP2261	IL-3 Signaling Pathway (Mm)	1.62432
WIKIPATHWAY	KRAS(8)	WP3303	G Protein Signaling Pathways (Mm)	1.60242
WIKIPATHWAY	KRAS(8)	WP455	TNF alpha Signaling Pathway (Hs)	1.57518
WIKIPATHWAY	KRAS(8)	WP2902	G Protein Signaling Pathways (Hs)	1.49933
WIKIPATHWAY	GRIN2B(8)	WP2075	BDNF signaling pathway (Hs)	1.31181
WIKIPATHWAY	GRIN2B(8)	WP69	Alzheimers Disease (Hs)	1.27315
WIKIPATHWAY	KRAS(8)	WP662	Regulation of Actin Cytoskeleton (Hs)	1.1733
WIKIPATHWAY	KRAS(8)	WP232	Regulation of Actin Cytoskeleton (Mm)	1.14468
WIKIPATHWAY	KRAS(8)	WP231	Integrated Breast Cancer Pathway (Hs)	1.12322
WIKIPATHWAY	KRAS(8)	WP373	MAPK signaling pathway (Mm)	1.04895
WIKIPATHWAY	KRAS(8)	WP710	EGF/EGFR Signaling Pathway (Hs)	0.987002
WIKIPATHWAY	KRAS(8)	WP295	Chemokine signaling pathway (Mm)	0.985277
WIKIPATHWAY	KRAS(8)	WP35	MAPK Signaling Pathway (Hs)	0.972432
WIKIPATHWAY	KRAS(8)	WP2271	EGFR1 Signaling Pathway (Mm)	0.941643
WIKIPATHWAY	HEBP1(8)	WP111	Circadian rythm related genes (Hs)	0.791247
WIKIPATHWAY	KRAS(8)	WP2064	Focal Adhesion-PI3K-Akt-mTOR-signaling pathway (Mm)	0.603169
WIKIPATHWAY	GRIN2B(8)	WP2059	XPodNet - protein-protein interactions in the podocyte expanded by STRING (Mm)	0.117194

## Sheet: Enrichment rabbit - DAVID
Annotation Cluster 1	Enrichment Score: 0.68
Category	CODE	Term	Count	Genes	PValue	Fold Enrichment	Bonferroni	Benjamini	FDR
GOTERM_MF_2	GO:0016787	hydrolase activity	6	ENSOCUG00000012361, ENSOCUG00000014390, ENSOCUG00000014040, ENSOCUG00000006010, ENSOCUG00000014568, ENSOCUG00000006014	0.155134	1.93388	0.951896	0.951896	71.1374
GOTERM_MF_5	GO:0016462	pyrophosphatase activity	3	ENSOCUG00000012361, ENSOCUG00000014390, ENSOCUG00000006010	0.195641	3.40157	0.999242	0.999242	85.0474
GOTERM_MF_ALL	GO:0017111	nucleoside-triphosphatase activity	3	ENSOCUG00000012361, ENSOCUG00000014390, ENSOCUG00000006010	0.203189	3.3934	1	0.999999	92.768
GOTERM_MF_3	GO:0016817	hydrolase activity, acting on acid anhydrides	3	ENSOCUG00000012361, ENSOCUG00000014390, ENSOCUG00000006010	0.210695	3.28962	0.997301	0.997301	85.3335
GOTERM_MF_4	GO:0016818	hydrolase activity, acting on acid anhydrides, in phosphorus-containing anhydrides	3	ENSOCUG00000012361, ENSOCUG00000014390, ENSOCUG00000006010	0.215666	3.23927	0.999741	0.999741	88.1904
Annotation Cluster 2	Enrichment Score: 0.36
Category	CODE	Term	Count	Genes	PValue	Fold Enrichment	Bonferroni	Benjamini	FDR
GOTERM_BP_ALL	GO:0044085	cellular component biogenesis	5	ENSOCUG00000012361, ENSOCUG00000014390, ENSOCUG00000014557, ENSOCUG00000014568, ENSOCUG00000022231	0.281948	1.75404	1	1	99.1789
GOTERM_BP_1	GO:0071840	cellular component organization or biogenesis	9	ENSOCUG00000012361, ENSOCUG00000014390, ENSOCUG00000017177, ENSOCUG00000014557, ENSOCUG00000006010, ENSOCUG00000014568, ENSOCUG00000022231, ENSOCUG00000010737, ENSOCUG00000001631	0.300171	1.32429	0.997683	0.997683	92.455
GOTERM_BP_3	GO:0043933	macromolecular complex subunit organization	4	ENSOCUG00000012361, ENSOCUG00000014557, ENSOCUG00000014568, ENSOCUG00000001631	0.330936	1.86887	1	1	99.2192
GOTERM_BP_3	GO:0070271	protein complex biogenesis	3	ENSOCUG00000012361, ENSOCUG00000014557, ENSOCUG00000014568	0.336295	2.38713	1	1	99.2914
GOTERM_BP_4	GO:0006461	protein complex assembly	3	ENSOCUG00000012361, ENSOCUG00000014557, ENSOCUG00000014568	0.346831	2.33223	1	1	99.5359
GOTERM_BP_4	GO:0033043	regulation of organelle organization	3	ENSOCUG00000017177, ENSOCUG00000006010, ENSOCUG00000001631	0.381751	2.16564	1	1	99.7679
GOTERM_BP_4	GO:0071822	protein complex subunit organization	3	ENSOCUG00000012361, ENSOCUG00000014557, ENSOCUG00000014568	0.401039	2.08235	1	1	99.8444
GOTERM_CC_DIRECT	GO:0005634	nucleus	5	ENSOCUG00000010820, ENSOCUG00000014568, ENSOCUG00000026640, ENSOCUG00000027663, ENSOCUG00000001631	0.423162	1.45884	1	0.997174	99.1478
GOTERM_BP_4	GO:0065003	macromolecular complex assembly	3	ENSOCUG00000012361, ENSOCUG00000014557, ENSOCUG00000014568	0.434222	1.95103	1	1	99.9242
GOTERM_BP_3	GO:0022607	cellular component assembly	4	ENSOCUG00000012361, ENSOCUG00000014557, ENSOCUG00000014568, ENSOCUG00000022231	0.45203	1.54622	1	1	99.9299
GOTERM_BP_ALL	GO:0016043	cellular component organization	8	ENSOCUG00000012361, ENSOCUG00000017177, ENSOCUG00000014557, ENSOCUG00000006010, ENSOCUG00000014568, ENSOCUG00000022231, ENSOCUG00000010737, ENSOCUG00000001631	0.458656	1.19832	1	1	99.9863
GOTERM_BP_3	GO:0051128	regulation of cellular component organization	4	ENSOCUG00000012361, ENSOCUG00000017177, ENSOCUG00000006010, ENSOCUG00000001631	0.470963	1.50461	1	1	99.9542
GOTERM_BP_ALL	GO:0051128	regulation of cellular component organization	4	ENSOCUG00000012361, ENSOCUG00000017177, ENSOCUG00000006010, ENSOCUG00000001631	0.496793	1.45324	1	1	99.9953
GOTERM_BP_3	GO:0048523	negative regulation of cellular process	5	ENSOCUG00000012361, ENSOCUG00000006010, ENSOCUG00000014568, ENSOCUG00000026640, ENSOCUG00000001631	0.666486	1.08749	1	1	99.9998
GOTERM_BP_3	GO:0006996	organelle organization	4	ENSOCUG00000017177, ENSOCUG00000014557, ENSOCUG00000006010, ENSOCUG00000001631	0.74119	1.0339	1	1	100
GOTERM_BP_ALL	GO:0048519	negative regulation of biological process	5	ENSOCUG00000012361, ENSOCUG00000006010, ENSOCUG00000014568, ENSOCUG00000026640, ENSOCUG00000001631	0.762927	0.96812	1	1	100
Annotation Cluster 3	Enrichment Score: 0.35
Category	CODE	Term	Count	Genes	PValue	Fold Enrichment	Bonferroni	Benjamini	FDR
UP_KEYWORDS		Transmembrane helix	11	ENSOCUG00000025481, ENSOCUG00000016556, ENSOCUG00000008162, ENSOCUG00000015331, ENSOCUG00000014040, ENSOCUG00000012826, ENSOCUG00000012837, ENSOCUG00000022231, ENSOCUG00000015111, ENSOCUG00000015956, ENSOCUG00000017191	0.319468	1.26869	1	0.994805	97.1043
UP_KEYWORDS		Transmembrane	11	ENSOCUG00000025481, ENSOCUG00000016556, ENSOCUG00000008162, ENSOCUG00000015331, ENSOCUG00000014040, ENSOCUG00000012826, ENSOCUG00000012837, ENSOCUG00000022231, ENSOCUG00000015111, ENSOCUG00000015956, ENSOCUG00000017191	0.32273	1.26538	1	0.981579	97.2295
GOTERM_CC_DIRECT	GO:0016021	integral component of membrane	10	ENSOCUG00000025481, ENSOCUG00000016556, ENSOCUG00000008162, ENSOCUG00000015331, ENSOCUG00000014040, ENSOCUG00000012826, ENSOCUG00000012837, ENSOCUG00000022231, ENSOCUG00000015956, ENSOCUG00000017191	0.334014	1.27043	0.999998	0.998502	97.0416
UP_KEYWORDS		Membrane	11	ENSOCUG00000025481, ENSOCUG00000016556, ENSOCUG00000008162, ENSOCUG00000015331, ENSOCUG00000014040, ENSOCUG00000012826, ENSOCUG00000012837, ENSOCUG00000022231, ENSOCUG00000015111, ENSOCUG00000015956, ENSOCUG00000017191	0.379211	1.21178	1	0.979949	98.7568
GOTERM_CC_ALL	GO:0031224	intrinsic component of membrane	11	ENSOCUG00000025481, ENSOCUG00000016556, ENSOCUG00000008162, ENSOCUG00000015331, ENSOCUG00000014040, ENSOCUG00000012826, ENSOCUG00000012837, ENSOCUG00000022231, ENSOCUG00000015111, ENSOCUG00000015956, ENSOCUG00000017191	0.380819	1.19928	1	0.996071	99.5298
GOTERM_CC_1	GO:0044425	membrane part	11	ENSOCUG00000025481, ENSOCUG00000016556, ENSOCUG00000008162, ENSOCUG00000015331, ENSOCUG00000014040, ENSOCUG00000012826, ENSOCUG00000012837, ENSOCUG00000022231, ENSOCUG00000015111, ENSOCUG00000015956, ENSOCUG00000017191	0.569742	1.06146	0.999997	0.957686	99.7159
GOTERM_CC_ALL	GO:0016020	membrane	13	ENSOCUG00000025481, ENSOCUG00000014390, ENSOCUG00000016556, ENSOCUG00000008162, ENSOCUG00000015331, ENSOCUG00000014040, ENSOCUG00000012826, ENSOCUG00000012837, ENSOCUG00000014568, ENSOCUG00000022231, ENSOCUG00000015111, ENSOCUG00000017191, ENSOCUG00000015956	0.705807	0.972679	1	0.999149	99.9999
Annotation Cluster 4	Enrichment Score: 0.26
Category	CODE	Term	Count	Genes	PValue	Fold Enrichment	Bonferroni	Benjamini	FDR
GOTERM_CC_5	GO:0070062	extracellular exosome	6	ENSOCUG00000016964, ENSOCUG00000016556, ENSOCUG00000014040, ENSOCUG00000006010, ENSOCUG00000014568, ENSOCUG00000027663	0.260046	1.62332	1	0.999813	94.9472
GOTERM_CC_ALL	GO:0005576	extracellular region	8	ENSOCUG00000025481, ENSOCUG00000026751, ENSOCUG00000016964, ENSOCUG00000016556, ENSOCUG00000014040, ENSOCUG00000006010, ENSOCUG00000014568, ENSOCUG00000027663	0.294237	1.4109	1	1	97.9685
GOTERM_CC_ALL	GO:1903561	extracellular vesicle	6	ENSOCUG00000016964, ENSOCUG00000016556, ENSOCUG00000014040, ENSOCUG00000006010, ENSOCUG00000014568, ENSOCUG00000027663	0.333365	1.50861	1	0.999974	98.9264
GOTERM_CC_ALL	GO:0043230	extracellular organelle	6	ENSOCUG00000016964, ENSOCUG00000016556, ENSOCUG00000014040, ENSOCUG00000006010, ENSOCUG00000014568, ENSOCUG00000027663	0.333784	1.50782	1	0.999786	98.9339
GOTERM_CC_ALL	GO:0044421	extracellular region part	7	ENSOCUG00000026751, ENSOCUG00000016964, ENSOCUG00000016556, ENSOCUG00000014040, ENSOCUG00000006010, ENSOCUG00000014568, ENSOCUG00000027663	0.375686	1.35665	1	0.997811	99.4844
GOTERM_CC_ALL	GO:0031988	membrane-bounded vesicle	6	ENSOCUG00000016964, ENSOCUG00000016556, ENSOCUG00000014040, ENSOCUG00000006010, ENSOCUG00000014568, ENSOCUG00000027663	0.467674	1.29512	1	0.99858	99.9132
GOTERM_CC_ALL	GO:0031982	vesicle	6	ENSOCUG00000016964, ENSOCUG00000016556, ENSOCUG00000014040, ENSOCUG00000006010, ENSOCUG00000014568, ENSOCUG00000027663	0.500391	1.25141	1	0.997556	99.9573
GOTERM_BP_3	GO:2000026	regulation of multicellular organismal development	3	ENSOCUG00000016964, ENSOCUG00000006010, ENSOCUG00000014568	0.584986	1.48481	1	1	99.9976
GOTERM_BP_ALL	GO:0050793	regulation of developmental process	3	ENSOCUG00000016964, ENSOCUG00000006010, ENSOCUG00000014568	0.717871	1.17541	1	1	100
GOTERM_BP_ALL	GO:0051239	regulation of multicellular organismal process	3	ENSOCUG00000016964, ENSOCUG00000006010, ENSOCUG00000014568	0.840202	0.920547	1	1	100
GOTERM_BP_4	GO:0030154	cell differentiation	3	ENSOCUG00000016964, ENSOCUG00000014557, ENSOCUG00000014568	0.931532	0.715745	1	1	100
GOTERM_BP_3	GO:0048869	cellular developmental process	3	ENSOCUG00000016964, ENSOCUG00000014557, ENSOCUG00000014568	0.950003	0.664795	1	1	100
GOTERM_BP_1	GO:0032501	multicellular organismal process	5	ENSOCUG00000016964, ENSOCUG00000014557, ENSOCUG00000006010, ENSOCUG00000014568, ENSOCUG00000006014	0.964743	0.661305	1	0.998197	100
GOTERM_BP_ALL	GO:0048856	anatomical structure development	4	ENSOCUG00000016964, ENSOCUG00000014557, ENSOCUG00000006010, ENSOCUG00000014568	0.965784	0.633947	1	1	100
GOTERM_BP_ALL	GO:0044767	single-organism developmental process	4	ENSOCUG00000016964, ENSOCUG00000014557, ENSOCUG00000006010, ENSOCUG00000014568	0.966581	0.631542	1	1	100
GOTERM_BP_1	GO:0032502	developmental process	4	ENSOCUG00000016964, ENSOCUG00000014557, ENSOCUG00000006010, ENSOCUG00000014568	0.970448	0.619405	1	0.995671	100
GOTERM_BP_3	GO:0007275	multicellular organism development	3	ENSOCUG00000016964, ENSOCUG00000006010, ENSOCUG00000014568	0.979581	0.558744	1	1	100
GOTERM_BP_ALL	GO:0044707	single-multicellular organism process	3	ENSOCUG00000016964, ENSOCUG00000006010, ENSOCUG00000014568	0.996429	0.435401	1	1	100
Annotation Cluster 5	Enrichment Score: 0.21
Category	CODE	Term	Count	Genes	PValue	Fold Enrichment	Bonferroni	Benjamini	FDR
GOTERM_BP_3	GO:0007165	signal transduction	7	ENSOCUG00000010820, ENSOCUG00000014390, ENSOCUG00000014557, ENSOCUG00000008162, ENSOCUG00000006010, ENSOCUG00000026640, ENSOCUG00000006014	0.389729	1.31701	1	1	99.7428
GOTERM_BP_4	GO:0007166	cell surface receptor signaling pathway	4	ENSOCUG00000010820, ENSOCUG00000014390, ENSOCUG00000014557, ENSOCUG00000006014	0.408302	1.65001	1	1	99.8666
GOTERM_BP_3	GO:0007154	cell communication	7	ENSOCUG00000010820, ENSOCUG00000014390, ENSOCUG00000014557, ENSOCUG00000008162, ENSOCUG00000006010, ENSOCUG00000026640, ENSOCUG00000006014	0.494523	1.19725	1	1	99.9736
GOTERM_BP_ALL	GO:0044700	single organism signaling	7	ENSOCUG00000010820, ENSOCUG00000014390, ENSOCUG00000014557, ENSOCUG00000008162, ENSOCUG00000006010, ENSOCUG00000026640, ENSOCUG00000006014	0.51532	1.17779	1	1	99.9972
GOTERM_BP_ALL	GO:0023052	signaling	7	ENSOCUG00000010820, ENSOCUG00000014390, ENSOCUG00000014557, ENSOCUG00000008162, ENSOCUG00000006010, ENSOCUG00000026640, ENSOCUG00000006014	0.523794	1.16912	1	1	99.9979
GOTERM_BP_4	GO:1902531	regulation of intracellular signal transduction	3	ENSOCUG00000006010, ENSOCUG00000026640, ENSOCUG00000006014	0.532525	1.6283	1	1	99.9932
GOTERM_BP_4	GO:0035556	intracellular signal transduction	4	ENSOCUG00000008162, ENSOCUG00000006010, ENSOCUG00000026640, ENSOCUG00000006014	0.54812	1.35111	1	1	99.9956
GOTERM_BP_5	GO:1902531	regulation of intracellular signal transduction	3	ENSOCUG00000006010, ENSOCUG00000026640, ENSOCUG00000006014	0.550601	1.57708	1	1	99.9961
GOTERM_BP_2	GO:0051716	cellular response to stimulus	8	ENSOCUG00000010820, ENSOCUG00000014390, ENSOCUG00000014557, ENSOCUG00000008162, ENSOCUG00000006010, ENSOCUG00000026640, ENSOCUG00000006014, ENSOCUG00000001631	0.553416	1.1129	1	0.999999	99.9762
GOTERM_BP_1	GO:0050789	regulation of biological process	12	ENSOCUG00000012361, ENSOCUG00000016964, ENSOCUG00000010820, ENSOCUG00000014390, ENSOCUG00000017177, ENSOCUG00000014557, ENSOCUG00000008162, ENSOCUG00000006010, ENSOCUG00000014568, ENSOCUG00000026640, ENSOCUG00000006014, ENSOCUG00000001631	0.59289	1.03803	1	0.993857	99.8507
GOTERM_BP_1	GO:0050896	response to stimulus	9	ENSOCUG00000010820, ENSOCUG00000014390, ENSOCUG00000014557, ENSOCUG00000008162, ENSOCUG00000006010, ENSOCUG00000026640, ENSOCUG00000015111, ENSOCUG00000006014, ENSOCUG00000001631	0.639162	1.03118	1	0.986861	99.9377
GOTERM_BP_ALL	GO:0050794	regulation of cellular process	11	ENSOCUG00000012361, ENSOCUG00000010820, ENSOCUG00000014390, ENSOCUG00000017177, ENSOCUG00000014557, ENSOCUG00000008162, ENSOCUG00000006010, ENSOCUG00000014568, ENSOCUG00000026640, ENSOCUG00000006014, ENSOCUG00000001631	0.659482	1.0066	1	1	100
GOTERM_BP_1	GO:0065007	biological regulation	12	ENSOCUG00000012361, ENSOCUG00000016964, ENSOCUG00000010820, ENSOCUG00000014390, ENSOCUG00000017177, ENSOCUG00000014557, ENSOCUG00000008162, ENSOCUG00000006010, ENSOCUG00000014568, ENSOCUG00000026640, ENSOCUG00000006014, ENSOCUG00000001631	0.707429	0.97983	1	0.969264	99.9863
GOTERM_BP_ALL	GO:0044763	single-organism cellular process	13	ENSOCUG00000010820, ENSOCUG00000016964, ENSOCUG00000008162, ENSOCUG00000014557, ENSOCUG00000006010, ENSOCUG00000014568, ENSOCUG00000022231, ENSOCUG00000026640, ENSOCUG00000003963, ENSOCUG00000017191, ENSOCUG00000006014, ENSOCUG00000010737, ENSOCUG00000014390	0.718044	0.97627	1	1	100
GOTERM_BP_3	GO:0009966	regulation of signal transduction	3	ENSOCUG00000006010, ENSOCUG00000026640, ENSOCUG00000006014	0.800706	1.00235	1	1	100
GOTERM_BP_3	GO:0010646	regulation of cell communication	3	ENSOCUG00000006010, ENSOCUG00000026640, ENSOCUG00000006014	0.84343	0.914338	1	0.999999	100
GOTERM_BP_ALL	GO:0023051	regulation of signaling	3	ENSOCUG00000006010, ENSOCUG00000026640, ENSOCUG00000006014	0.862368	0.873848	1	1	100
GOTERM_BP_ALL	GO:0048583	regulation of response to stimulus	3	ENSOCUG00000006010, ENSOCUG00000026640, ENSOCUG00000006014	0.923986	0.733554	1	1	100
Annotation Cluster 6	Enrichment Score: 0.20
Category	CODE	Term	Count	Genes	PValue	Fold Enrichment	Bonferroni	Benjamini	FDR
GOTERM_BP_ALL	GO:0044085	cellular component biogenesis	5	ENSOCUG00000012361, ENSOCUG00000014390, ENSOCUG00000014557, ENSOCUG00000014568, ENSOCUG00000022231	0.281948	1.75404	1	1	99.1789
GOTERM_BP_1	GO:0071840	cellular component organization or biogenesis	9	ENSOCUG00000012361, ENSOCUG00000014390, ENSOCUG00000017177, ENSOCUG00000014557, ENSOCUG00000006010, ENSOCUG00000014568, ENSOCUG00000022231, ENSOCUG00000010737, ENSOCUG00000001631	0.300171	1.32429	0.997683	0.997683	92.455
GOTERM_CC_5	GO:0044446	intracellular organelle part	9	ENSOCUG00000012361, ENSOCUG00000014390, ENSOCUG00000017177, ENSOCUG00000014557, ENSOCUG00000001629, ENSOCUG00000014568, ENSOCUG00000027663, ENSOCUG00000006725, ENSOCUG00000001631	0.564033	1.08341	1	0.999922	99.9733
GOTERM_CC_1	GO:0044422	organelle part	9	ENSOCUG00000012361, ENSOCUG00000014390, ENSOCUG00000017177, ENSOCUG00000014557, ENSOCUG00000001629, ENSOCUG00000014568, ENSOCUG00000027663, ENSOCUG00000006725, ENSOCUG00000001631	0.695241	0.988155	1	0.971695	99.9742
GOTERM_CC_5	GO:0031981	nuclear lumen	4	ENSOCUG00000012361, ENSOCUG00000014390, ENSOCUG00000017177, ENSOCUG00000014557	0.768229	0.993156	1	0.99997	99.9999
GOTERM_CC_5	GO:0070013	intracellular organelle lumen	4	ENSOCUG00000012361, ENSOCUG00000014390, ENSOCUG00000017177, ENSOCUG00000014557	0.806033	0.935954	1	0.999913	100
GOTERM_CC_ALL	GO:0031974	membrane-enclosed lumen	4	ENSOCUG00000012361, ENSOCUG00000014390, ENSOCUG00000017177, ENSOCUG00000014557	0.848346	0.863412	1	0.999471	100
GOTERM_CC_2	GO:0043233	organelle lumen	4	ENSOCUG00000012361, ENSOCUG00000014390, ENSOCUG00000017177, ENSOCUG00000014557	0.853539	0.854771	1	0.992375	100
Annotation Cluster 7	Enrichment Score: 0.19
Category	CODE	Term	Count	Genes	PValue	Fold Enrichment	Bonferroni	Benjamini	FDR
UP_KEYWORDS		Coiled coil	10	ENSOCUG00000012361, ENSOCUG00000010820, ENSOCUG00000017177, ENSOCUG00000014557, ENSOCUG00000015984, ENSOCUG00000001629, ENSOCUG00000014568, ENSOCUG00000026640, ENSOCUG00000015956, ENSOCUG00000010737	0.0158752	2.36653	0.481133	0.481133	13.6936
GOTERM_BP_ALL	GO:0008380	RNA splicing	3	ENSOCUG00000014390, ENSOCUG00000017177, ENSOCUG00000001629	0.0335973	9.7951	1	1	39.0736
GOTERM_CC_5	GO:0005634	nucleus	11	ENSOCUG00000012361, ENSOCUG00000010820, ENSOCUG00000014390, ENSOCUG00000017177, ENSOCUG00000014557, ENSOCUG00000001629, ENSOCUG00000014568, ENSOCUG00000026640, ENSOCUG00000027663, ENSOCUG00000006725, ENSOCUG00000001631	0.129204	1.44375	0.999624	0.999624	74.623
GOTERM_BP_ALL	GO:0006396	RNA processing	3	ENSOCUG00000014390, ENSOCUG00000017177, ENSOCUG00000001629	0.141051	4.29413	1	1	88.9699
GOTERM_CC_5	GO:0044428	nuclear part	6	ENSOCUG00000012361, ENSOCUG00000014390, ENSOCUG00000017177, ENSOCUG00000014557, ENSOCUG00000001629, ENSOCUG00000006725	0.439005	1.31563	1	0.999735	99.6752
GOTERM_BP_4	GO:0016070	RNA metabolic process	5	ENSOCUG00000012361, ENSOCUG00000010820, ENSOCUG00000014390, ENSOCUG00000017177, ENSOCUG00000001629	0.573692	1.20831	1	1	99.9979
GOTERM_BP_3	GO:0043170	macromolecule metabolic process	9	ENSOCUG00000025481, ENSOCUG00000012361, ENSOCUG00000010820, ENSOCUG00000014390, ENSOCUG00000017177, ENSOCUG00000001629, ENSOCUG00000006014, ENSOCUG00000017191, ENSOCUG00000001631	0.630979	1.03696	1	1	99.9994
GOTERM_BP_ALL	GO:0071704	organic substance metabolic process	11	ENSOCUG00000025481, ENSOCUG00000012361, ENSOCUG00000010820, ENSOCUG00000014390, ENSOCUG00000017177, ENSOCUG00000001629, ENSOCUG00000014568, ENSOCUG00000003963, ENSOCUG00000006014, ENSOCUG00000017191, ENSOCUG00000001631	0.675988	0.997287	1	1	100
GOTERM_BP_3	GO:0044260	cellular macromolecule metabolic process	8	ENSOCUG00000012361, ENSOCUG00000010820, ENSOCUG00000014390, ENSOCUG00000017177, ENSOCUG00000001629, ENSOCUG00000006014, ENSOCUG00000017191, ENSOCUG00000001631	0.698214	0.995833	1	1	99.9999
GOTERM_BP_4	GO:0090304	nucleic acid metabolic process	5	ENSOCUG00000012361, ENSOCUG00000010820, ENSOCUG00000014390, ENSOCUG00000017177, ENSOCUG00000001629	0.705335	1.03932	1	1	100
GOTERM_BP_ALL	GO:0044238	primary metabolic process	10	ENSOCUG00000012361, ENSOCUG00000010820, ENSOCUG00000014390, ENSOCUG00000017177, ENSOCUG00000001629, ENSOCUG00000014568, ENSOCUG00000003963, ENSOCUG00000006014, ENSOCUG00000017191, ENSOCUG00000001631	0.720248	0.972265	1	1	100
GOTERM_BP_ALL	GO:0044237	cellular metabolic process	10	ENSOCUG00000012361, ENSOCUG00000010820, ENSOCUG00000014390, ENSOCUG00000017177, ENSOCUG00000001629, ENSOCUG00000014568, ENSOCUG00000003963, ENSOCUG00000006014, ENSOCUG00000017191, ENSOCUG00000001631	0.744151	0.956992	1	1	100
GOTERM_BP_1	GO:0008152	metabolic process	11	ENSOCUG00000025481, ENSOCUG00000012361, ENSOCUG00000010820, ENSOCUG00000014390, ENSOCUG00000017177, ENSOCUG00000001629, ENSOCUG00000014568, ENSOCUG00000003963, ENSOCUG00000006014, ENSOCUG00000017191, ENSOCUG00000001631	0.759562	0.949551	1	0.968615	99.9967
GOTERM_BP_4	GO:0010467	gene expression	5	ENSOCUG00000012361, ENSOCUG00000010820, ENSOCUG00000014390, ENSOCUG00000017177, ENSOCUG00000001629	0.762249	0.969524	1	1	100
GOTERM_CC_5	GO:0031981	nuclear lumen	4	ENSOCUG00000012361, ENSOCUG00000014390, ENSOCUG00000017177, ENSOCUG00000014557	0.768229	0.993156	1	0.99997	99.9999
GOTERM_BP_3	GO:0006139	nucleobase-containing compound metabolic process	5	ENSOCUG00000012361, ENSOCUG00000010820, ENSOCUG00000014390, ENSOCUG00000017177, ENSOCUG00000001629	0.78475	0.941753	1	1	100
GOTERM_BP_3	GO:0031325	positive regulation of cellular metabolic process	3	ENSOCUG00000012361, ENSOCUG00000010820, ENSOCUG00000006014	0.792029	1.02014	1	1	100
GOTERM_BP_3	GO:0010604	positive regulation of macromolecule metabolic process	3	ENSOCUG00000012361, ENSOCUG00000010820, ENSOCUG00000006014	0.797207	1.00952	1	1	100
GOTERM_BP_4	GO:0006139	nucleobase-containing compound metabolic process	5	ENSOCUG00000012361, ENSOCUG00000010820, ENSOCUG00000014390, ENSOCUG00000017177, ENSOCUG00000001629	0.802117	0.920094	1	1	100
GOTERM_BP_4	GO:0031325	positive regulation of cellular metabolic process	3	ENSOCUG00000012361, ENSOCUG00000010820, ENSOCUG00000006014	0.803477	0.996678	1	1	100
GOTERM_BP_3	GO:0046483	heterocycle metabolic process	5	ENSOCUG00000012361, ENSOCUG00000010820, ENSOCUG00000014390, ENSOCUG00000017177, ENSOCUG00000001629	0.803506	0.918343	1	1	100
GOTERM_CC_5	GO:0005654	nucleoplasm	3	ENSOCUG00000012361, ENSOCUG00000017177, ENSOCUG00000014557	0.804828	0.994113	1	0.999968	100
GOTERM_CC_5	GO:0070013	intracellular organelle lumen	4	ENSOCUG00000012361, ENSOCUG00000014390, ENSOCUG00000017177, ENSOCUG00000014557	0.806033	0.935954	1	0.999913	100
GOTERM_BP_3	GO:0006725	cellular aromatic compound metabolic process	5	ENSOCUG00000012361, ENSOCUG00000010820, ENSOCUG00000014390, ENSOCUG00000017177, ENSOCUG00000001629	0.809663	0.910582	1	1	100
GOTERM_BP_ALL	GO:0046483	heterocycle metabolic process	5	ENSOCUG00000012361, ENSOCUG00000010820, ENSOCUG00000014390, ENSOCUG00000017177, ENSOCUG00000001629	0.827154	0.886985	1	1	100
GOTERM_BP_3	GO:1901360	organic cyclic compound metabolic process	5	ENSOCUG00000012361, ENSOCUG00000010820, ENSOCUG00000014390, ENSOCUG00000017177, ENSOCUG00000001629	0.828484	0.886545	1	1	100
GOTERM_BP_3	GO:0009893	positive regulation of metabolic process	3	ENSOCUG00000012361, ENSOCUG00000010820, ENSOCUG00000006014	0.828643	0.944964	1	0.999999	100
GOTERM_BP_ALL	GO:0006807	nitrogen compound metabolic process	6	ENSOCUG00000012361, ENSOCUG00000010820, ENSOCUG00000014390, ENSOCUG00000017177, ENSOCUG00000001629, ENSOCUG00000003963	0.834843	0.874869	1	1	100
GOTERM_CC_ALL	GO:0043233	organelle lumen	4	ENSOCUG00000012361, ENSOCUG00000014390, ENSOCUG00000017177, ENSOCUG00000014557	0.841707	0.874376	1	0.999533	100
GOTERM_BP_ALL	GO:0009893	positive regulation of metabolic process	3	ENSOCUG00000012361, ENSOCUG00000010820, ENSOCUG00000006014	0.843959	0.912698	1	1	100
GOTERM_CC_ALL	GO:0031974	membrane-enclosed lumen	4	ENSOCUG00000012361, ENSOCUG00000014390, ENSOCUG00000017177, ENSOCUG00000014557	0.848346	0.863412	1	0.999471	100
GOTERM_BP_ALL	GO:1901360	organic cyclic compound metabolic process	5	ENSOCUG00000012361, ENSOCUG00000010820, ENSOCUG00000014390, ENSOCUG00000017177, ENSOCUG00000001629	0.850357	0.856274	1	1	100
GOTERM_BP_3	GO:0034641	cellular nitrogen compound metabolic process	5	ENSOCUG00000012361, ENSOCUG00000010820, ENSOCUG00000014390, ENSOCUG00000017177, ENSOCUG00000001629	0.886553	0.807385	1	1	100
GOTERM_CC_DIRECT	GO:0005737	cytoplasm	3	ENSOCUG00000012361, ENSOCUG00000017177, ENSOCUG00000006725	0.914749	0.750779	1	1	100
GOTERM_BP_3	GO:0048522	positive regulation of cellular process	4	ENSOCUG00000012361, ENSOCUG00000010820, ENSOCUG00000017177, ENSOCUG00000006014	0.915211	0.753402	1	1	100
GOTERM_BP_3	GO:0080090	regulation of primary metabolic process	4	ENSOCUG00000012361, ENSOCUG00000010820, ENSOCUG00000006014, ENSOCUG00000001631	0.915353	0.753128	1	1	100
GOTERM_BP_3	GO:0031323	regulation of cellular metabolic process	4	ENSOCUG00000012361, ENSOCUG00000010820, ENSOCUG00000006014, ENSOCUG00000001631	0.920886	0.742319	1	1	100
GOTERM_BP_3	GO:0060255	regulation of macromolecule metabolic process	4	ENSOCUG00000012361, ENSOCUG00000010820, ENSOCUG00000006014, ENSOCUG00000001631	0.922089	0.739929	1	1	100
GOTERM_BP_ALL	GO:0048518	positive regulation of biological process	4	ENSOCUG00000012361, ENSOCUG00000010820, ENSOCUG00000017177, ENSOCUG00000006014	0.958549	0.654504	1	1	100
Annotation Cluster 8	Enrichment Score: 0.19
Category	CODE	Term	Count	Genes	PValue	Fold Enrichment	Bonferroni	Benjamini	FDR
GOTERM_MF_1	GO:0003824	catalytic activity	10	ENSOCUG00000012361, ENSOCUG00000014390, ENSOCUG00000008162, ENSOCUG00000014040, ENSOCUG00000006010, ENSOCUG00000014568, ENSOCUG00000003963, ENSOCUG00000006014, ENSOCUG00000017191, ENSOCUG00000001631	0.283691	1.29304	0.930688	0.930688	83.9032
GOTERM_BP_ALL	GO:0050789	regulation of biological process	12	ENSOCUG00000012361, ENSOCUG00000016964, ENSOCUG00000010820, ENSOCUG00000014390, ENSOCUG00000017177, ENSOCUG00000014557, ENSOCUG00000008162, ENSOCUG00000006010, ENSOCUG00000014568, ENSOCUG00000026640, ENSOCUG00000006014, ENSOCUG00000001631	0.59289	1.03803	1	1	99.9998
GOTERM_BP_ALL	GO:0050794	regulation of cellular process	11	ENSOCUG00000012361, ENSOCUG00000010820, ENSOCUG00000014390, ENSOCUG00000017177, ENSOCUG00000014557, ENSOCUG00000008162, ENSOCUG00000006010, ENSOCUG00000014568, ENSOCUG00000026640, ENSOCUG00000006014, ENSOCUG00000001631	0.659482	1.0066	1	1	100
GOTERM_BP_ALL	GO:0071704	organic substance metabolic process	11	ENSOCUG00000025481, ENSOCUG00000012361, ENSOCUG00000010820, ENSOCUG00000014390, ENSOCUG00000017177, ENSOCUG00000001629, ENSOCUG00000014568, ENSOCUG00000003963, ENSOCUG00000006014, ENSOCUG00000017191, ENSOCUG00000001631	0.675988	0.997287	1	1	100
GOTERM_BP_1	GO:0065007	biological regulation	12	ENSOCUG00000012361, ENSOCUG00000016964, ENSOCUG00000010820, ENSOCUG00000014390, ENSOCUG00000017177, ENSOCUG00000014557, ENSOCUG00000008162, ENSOCUG00000006010, ENSOCUG00000014568, ENSOCUG00000026640, ENSOCUG00000006014, ENSOCUG00000001631	0.707429	0.97983	1	0.969264	99.9863
GOTERM_BP_ALL	GO:0044238	primary metabolic process	10	ENSOCUG00000012361, ENSOCUG00000010820, ENSOCUG00000014390, ENSOCUG00000017177, ENSOCUG00000001629, ENSOCUG00000014568, ENSOCUG00000003963, ENSOCUG00000006014, ENSOCUG00000017191, ENSOCUG00000001631	0.720248	0.972265	1	1	100
GOTERM_BP_ALL	GO:0044237	cellular metabolic process	10	ENSOCUG00000012361, ENSOCUG00000010820, ENSOCUG00000014390, ENSOCUG00000017177, ENSOCUG00000001629, ENSOCUG00000014568, ENSOCUG00000003963, ENSOCUG00000006014, ENSOCUG00000017191, ENSOCUG00000001631	0.744151	0.956992	1	1	100
GOTERM_BP_1	GO:0008152	metabolic process	11	ENSOCUG00000025481, ENSOCUG00000012361, ENSOCUG00000010820, ENSOCUG00000014390, ENSOCUG00000017177, ENSOCUG00000001629, ENSOCUG00000014568, ENSOCUG00000003963, ENSOCUG00000006014, ENSOCUG00000017191, ENSOCUG00000001631	0.759562	0.949551	1	0.968615	99.9967
GOTERM_BP_1	GO:0009987	cellular process	17	ENSOCUG00000010820, ENSOCUG00000016964, ENSOCUG00000012361, ENSOCUG00000017177, ENSOCUG00000014557, ENSOCUG00000008162, ENSOCUG00000006010, ENSOCUG00000014568, ENSOCUG00000026640, ENSOCUG00000022231, ENSOCUG00000003963, ENSOCUG00000006014, ENSOCUG00000010737, ENSOCUG00000017191, ENSOCUG00000014390, ENSOCUG00000001629, ENSOCUG00000001631	0.798662	0.97	1	0.966823	99.9991
Annotation Cluster 9	Enrichment Score: 0.18
Category	CODE	Term	Count	Genes	PValue	Fold Enrichment	Bonferroni	Benjamini	FDR
GOTERM_CC_5	GO:0005634	nucleus	11	ENSOCUG00000012361, ENSOCUG00000010820, ENSOCUG00000014390, ENSOCUG00000017177, ENSOCUG00000014557, ENSOCUG00000001629, ENSOCUG00000014568, ENSOCUG00000026640, ENSOCUG00000027663, ENSOCUG00000006725, ENSOCUG00000001631	0.129204	1.44375	0.999624	0.999624	74.623
GOTERM_CC_5	GO:0043231	intracellular membrane-bounded organelle	14	ENSOCUG00000012361, ENSOCUG00000010820, ENSOCUG00000014390, ENSOCUG00000017177, ENSOCUG00000016556, ENSOCUG00000014557, ENSOCUG00000001629, ENSOCUG00000012837, ENSOCUG00000014568, ENSOCUG00000026640, ENSOCUG00000012099, ENSOCUG00000027663, ENSOCUG00000006725, ENSOCUG00000001631	0.304766	1.15313	1	0.998999	97.2762
GOTERM_CC_ALL	GO:0043227	membrane-bounded organelle	17	ENSOCUG00000010820, ENSOCUG00000016964, ENSOCUG00000012361, ENSOCUG00000017177, ENSOCUG00000014557, ENSOCUG00000006010, ENSOCUG00000014568, ENSOCUG00000026640, ENSOCUG00000027663, ENSOCUG00000014390, ENSOCUG00000016556, ENSOCUG00000014040, ENSOCUG00000001629, ENSOCUG00000012837, ENSOCUG00000012099, ENSOCUG00000006725, ENSOCUG00000001631	0.3417	1.12974	1	0.999288	99.0673
GOTERM_CC_5	GO:0044446	intracellular organelle part	9	ENSOCUG00000012361, ENSOCUG00000014390, ENSOCUG00000017177, ENSOCUG00000014557, ENSOCUG00000001629, ENSOCUG00000014568, ENSOCUG00000027663, ENSOCUG00000006725, ENSOCUG00000001631	0.564033	1.08341	1	0.999922	99.9733
GOTERM_CC_1	GO:0043226	organelle	17	ENSOCUG00000010820, ENSOCUG00000016964, ENSOCUG00000012361, ENSOCUG00000017177, ENSOCUG00000014557, ENSOCUG00000006010, ENSOCUG00000014568, ENSOCUG00000026640, ENSOCUG00000027663, ENSOCUG00000014390, ENSOCUG00000016556, ENSOCUG00000014040, ENSOCUG00000001629, ENSOCUG00000012837, ENSOCUG00000012099, ENSOCUG00000006725, ENSOCUG00000001631	0.564786	1.03134	0.999996	0.984386	99.6924
GOTERM_CC_5	GO:0043229	intracellular organelle	14	ENSOCUG00000012361, ENSOCUG00000010820, ENSOCUG00000014390, ENSOCUG00000017177, ENSOCUG00000016556, ENSOCUG00000014557, ENSOCUG00000001629, ENSOCUG00000012837, ENSOCUG00000014568, ENSOCUG00000026640, ENSOCUG00000012099, ENSOCUG00000027663, ENSOCUG00000006725, ENSOCUG00000001631	0.601406	1.02719	1	0.99984	99.989
GOTERM_CC_5	GO:0043232	intracellular non-membrane-bounded organelle	5	ENSOCUG00000014390, ENSOCUG00000014557, ENSOCUG00000027663, ENSOCUG00000006725, ENSOCUG00000001631	0.672638	1.07938	1	0.999888	99.9984
GOTERM_CC_ALL	GO:0044422	organelle part	9	ENSOCUG00000012361, ENSOCUG00000014390, ENSOCUG00000017177, ENSOCUG00000014557, ENSOCUG00000001629, ENSOCUG00000014568, ENSOCUG00000027663, ENSOCUG00000006725, ENSOCUG00000001631	0.695241	0.988155	1	0.999303	99.9998
GOTERM_CC_ALL	GO:0043228	non-membrane-bounded organelle	5	ENSOCUG00000014390, ENSOCUG00000014557, ENSOCUG00000027663, ENSOCUG00000006725, ENSOCUG00000001631	0.72977	1.00837	1	0.999225	100
GOTERM_CC_ALL	GO:0005622	intracellular	16	ENSOCUG00000010820, ENSOCUG00000012361, ENSOCUG00000017177, ENSOCUG00000014557, ENSOCUG00000008162, ENSOCUG00000006010, ENSOCUG00000014568, ENSOCUG00000026640, ENSOCUG00000027663, ENSOCUG00000014390, ENSOCUG00000016556, ENSOCUG00000001629, ENSOCUG00000012837, ENSOCUG00000012099, ENSOCUG00000006725, ENSOCUG00000001631	0.858303	0.90474	1	0.999462	100
GOTERM_CC_ALL	GO:0044424	intracellular part	15	ENSOCUG00000010820, ENSOCUG00000012361, ENSOCUG00000017177, ENSOCUG00000014557, ENSOCUG00000006010, ENSOCUG00000014568, ENSOCUG00000026640, ENSOCUG00000027663, ENSOCUG00000014390, ENSOCUG00000016556, ENSOCUG00000001629, ENSOCUG00000012837, ENSOCUG00000012099, ENSOCUG00000006725, ENSOCUG00000001631	0.859353	0.8968	1	0.999315	100
GOTERM_CC_ALL	GO:0044464	cell part	19	ENSOCUG00000010820, ENSOCUG00000012361, ENSOCUG00000017177, ENSOCUG00000014557, ENSOCUG00000008162, ENSOCUG00000006010, ENSOCUG00000014568, ENSOCUG00000026640, ENSOCUG00000022231, ENSOCUG00000027663, ENSOCUG00000014390, ENSOCUG00000016556, ENSOCUG00000015331, ENSOCUG00000001629, ENSOCUG00000012837, ENSOCUG00000012099, ENSOCUG00000015111, ENSOCUG00000006725, ENSOCUG00000001631	0.909436	0.904673	1	0.999758	100
GOTERM_CC_ALL	GO:0005623	cell	19	ENSOCUG00000010820, ENSOCUG00000012361, ENSOCUG00000017177, ENSOCUG00000014557, ENSOCUG00000008162, ENSOCUG00000006010, ENSOCUG00000014568, ENSOCUG00000026640, ENSOCUG00000022231, ENSOCUG00000027663, ENSOCUG00000014390, ENSOCUG00000016556, ENSOCUG00000015331, ENSOCUG00000001629, ENSOCUG00000012837, ENSOCUG00000012099, ENSOCUG00000015111, ENSOCUG00000006725, ENSOCUG00000001631	0.918045	0.900226	1	0.999773	100
GOTERM_CC_5	GO:0005737	cytoplasm	9	ENSOCUG00000012361, ENSOCUG00000010820, ENSOCUG00000017177, ENSOCUG00000014557, ENSOCUG00000006010, ENSOCUG00000012837, ENSOCUG00000014568, ENSOCUG00000012099, ENSOCUG00000006725	0.944024	0.794168	1	0.999999	100
Annotation Cluster 10	Enrichment Score: 0.18
Category	CODE	Term	Count	Genes	PValue	Fold Enrichment	Bonferroni	Benjamini	FDR
GOTERM_BP_3	GO:0007165	signal transduction	7	ENSOCUG00000010820, ENSOCUG00000014390, ENSOCUG00000014557, ENSOCUG00000008162, ENSOCUG00000006010, ENSOCUG00000026640, ENSOCUG00000006014	0.389729	1.31701	1	1	99.7428
GOTERM_BP_4	GO:0007166	cell surface receptor signaling pathway	4	ENSOCUG00000010820, ENSOCUG00000014390, ENSOCUG00000014557, ENSOCUG00000006014	0.408302	1.65001	1	1	99.8666
GOTERM_BP_3	GO:0007154	cell communication	7	ENSOCUG00000010820, ENSOCUG00000014390, ENSOCUG00000014557, ENSOCUG00000008162, ENSOCUG00000006010, ENSOCUG00000026640, ENSOCUG00000006014	0.494523	1.19725	1	1	99.9736
GOTERM_BP_ALL	GO:0044700	single organism signaling	7	ENSOCUG00000010820, ENSOCUG00000014390, ENSOCUG00000014557, ENSOCUG00000008162, ENSOCUG00000006010, ENSOCUG00000026640, ENSOCUG00000006014	0.51532	1.17779	1	1	99.9972
GOTERM_BP_ALL	GO:0023052	signaling	7	ENSOCUG00000010820, ENSOCUG00000014390, ENSOCUG00000014557, ENSOCUG00000008162, ENSOCUG00000006010, ENSOCUG00000026640, ENSOCUG00000006014	0.523794	1.16912	1	1	99.9979
GOTERM_BP_ALL	GO:0051716	cellular response to stimulus	8	ENSOCUG00000010820, ENSOCUG00000014390, ENSOCUG00000014557, ENSOCUG00000008162, ENSOCUG00000006010, ENSOCUG00000026640, ENSOCUG00000006014, ENSOCUG00000001631	0.541746	1.1229	1	1	99.9988
GOTERM_BP_1	GO:0050896	response to stimulus	9	ENSOCUG00000010820, ENSOCUG00000014390, ENSOCUG00000014557, ENSOCUG00000008162, ENSOCUG00000006010, ENSOCUG00000026640, ENSOCUG00000015111, ENSOCUG00000006014, ENSOCUG00000001631	0.639162	1.03118	1	0.986861	99.9377
GOTERM_MF_3	GO:0003676	nucleic acid binding	5	ENSOCUG00000014390, ENSOCUG00000017177, ENSOCUG00000014040, ENSOCUG00000027663, ENSOCUG00000001631	0.647386	1.11003	1	0.999998	99.9788
GOTERM_MF_5	GO:0032555	purine ribonucleotide binding	3	ENSOCUG00000014390, ENSOCUG00000008162, ENSOCUG00000006014	0.679439	1.2515	1	1	99.9951
GOTERM_MF_5	GO:0017076	purine nucleotide binding	3	ENSOCUG00000014390, ENSOCUG00000008162, ENSOCUG00000006014	0.681567	1.24691	1	0.999997	99.9954
GOTERM_MF_5	GO:0032553	ribonucleotide binding	3	ENSOCUG00000014390, ENSOCUG00000008162, ENSOCUG00000006014	0.683262	1.24326	1	0.999924	99.9956
GOTERM_MF_2	GO:1901363	heterocyclic compound binding	7	ENSOCUG00000014390, ENSOCUG00000017177, ENSOCUG00000008162, ENSOCUG00000014040, ENSOCUG00000027663, ENSOCUG00000006014, ENSOCUG00000001631	0.728406	0.979135	1	0.999599	99.9933
GOTERM_MF_2	GO:0097159	organic cyclic compound binding	7	ENSOCUG00000014390, ENSOCUG00000017177, ENSOCUG00000008162, ENSOCUG00000014040, ENSOCUG00000027663, ENSOCUG00000006014, ENSOCUG00000001631	0.739039	0.969777	1	0.997631	99.995
GOTERM_MF_2	GO:0097367	carbohydrate derivative binding	3	ENSOCUG00000014390, ENSOCUG00000008162, ENSOCUG00000006014	0.768236	1.06889	1	0.987551	99.9979
GOTERM_MF_3	GO:1901265	nucleoside phosphate binding	3	ENSOCUG00000014390, ENSOCUG00000008162, ENSOCUG00000006014	0.818852	0.965864	1	0.997761	99.9999
GOTERM_MF_3	GO:0000166	nucleotide binding	3	ENSOCUG00000014390, ENSOCUG00000008162, ENSOCUG00000006014	0.818852	0.965864	1	0.997761	99.9999
GOTERM_MF_ALL	GO:0005488	binding	10	ENSOCUG00000025481, ENSOCUG00000016964, ENSOCUG00000014390, ENSOCUG00000017177, ENSOCUG00000008162, ENSOCUG00000014040, ENSOCUG00000015111, ENSOCUG00000027663, ENSOCUG00000006014, ENSOCUG00000001631	0.84054	0.895496	1	0.999982	100
GOTERM_MF_2	GO:0036094	small molecule binding	3	ENSOCUG00000014390, ENSOCUG00000008162, ENSOCUG00000006014	0.852467	0.89615	1	0.98651	99.9999
Annotation Cluster 11	Enrichment Score: 0.17
Category	CODE	Term	Count	Genes	PValue	Fold Enrichment	Bonferroni	Benjamini	FDR
UP_KEYWORDS		Signal	7	ENSOCUG00000026751, ENSOCUG00000016964, ENSOCUG00000008162, ENSOCUG00000014040, ENSOCUG00000006003, ENSOCUG00000015111, ENSOCUG00000017191	0.234075	1.62011	0.999982	0.995775	91.4058
GOTERM_MF_2	GO:0043167	ion binding	3	ENSOCUG00000016964, ENSOCUG00000014040, ENSOCUG00000015111	0.943373	0.685685	1	0.996793	100
Annotation Cluster 12	Enrichment Score: 0.16
Category	CODE	Term	Count	Genes	PValue	Fold Enrichment	Bonferroni	Benjamini	FDR
GOTERM_BP_ALL	GO:0042221	response to chemical	4	ENSOCUG00000014557, ENSOCUG00000008162, ENSOCUG00000026640, ENSOCUG00000015111	0.661894	1.15771	1	1	100
GOTERM_BP_3	GO:0010033	response to organic substance	3	ENSOCUG00000014557, ENSOCUG00000026640, ENSOCUG00000015111	0.685446	1.24529	1	1	99.9999
Annotation Cluster 13	Enrichment Score: 0.13
Category	CODE	Term	Count	Genes	PValue	Fold Enrichment	Bonferroni	Benjamini	FDR
GOTERM_BP_1	GO:0044699	single-organism process	15	ENSOCUG00000010820, ENSOCUG00000016964, ENSOCUG00000014557, ENSOCUG00000008162, ENSOCUG00000006010, ENSOCUG00000014568, ENSOCUG00000026640, ENSOCUG00000022231, ENSOCUG00000003963, ENSOCUG00000006014, ENSOCUG00000010737, ENSOCUG00000017191, ENSOCUG00000025481, ENSOCUG00000014390, ENSOCUG00000006725	0.686167	0.993536	1	0.980556	99.9773
GOTERM_BP_ALL	GO:0044763	single-organism cellular process	13	ENSOCUG00000010820, ENSOCUG00000016964, ENSOCUG00000008162, ENSOCUG00000014557, ENSOCUG00000006010, ENSOCUG00000014568, ENSOCUG00000022231, ENSOCUG00000026640, ENSOCUG00000003963, ENSOCUG00000017191, ENSOCUG00000006014, ENSOCUG00000010737, ENSOCUG00000014390	0.718044	0.97627	1	1	100
GOTERM_BP_1	GO:0009987	cellular process	17	ENSOCUG00000010820, ENSOCUG00000016964, ENSOCUG00000012361, ENSOCUG00000017177, ENSOCUG00000014557, ENSOCUG00000008162, ENSOCUG00000006010, ENSOCUG00000014568, ENSOCUG00000026640, ENSOCUG00000022231, ENSOCUG00000003963, ENSOCUG00000006014, ENSOCUG00000010737, ENSOCUG00000017191, ENSOCUG00000014390, ENSOCUG00000001629, ENSOCUG00000001631	0.798662	0.97	1	0.966823	99.9991
Annotation Cluster 14	Enrichment Score: 0.11
Category	CODE	Term	Count	Genes	PValue	Fold Enrichment	Bonferroni	Benjamini	FDR
GOTERM_MF_3	GO:0004888	transmembrane signaling receptor activity	3	ENSOCUG00000016556, ENSOCUG00000015331, ENSOCUG00000015111	0.656498	1.30764	1	0.999864	99.9828
GOTERM_MF_3	GO:0099600	transmembrane receptor activity	3	ENSOCUG00000016556, ENSOCUG00000015331, ENSOCUG00000015111	0.674509	1.26715	1	0.999102	99.9889
GOTERM_MF_3	GO:0038023	signaling receptor activity	3	ENSOCUG00000016556, ENSOCUG00000015331, ENSOCUG00000015111	0.686411	1.24091	1	0.996967	99.9918
GOTERM_MF_2	GO:0004872	receptor activity	3	ENSOCUG00000016556, ENSOCUG00000015331, ENSOCUG00000015111	0.750215	1.10609	1	0.99322	99.9964
GOTERM_MF_ALL	GO:0060089	molecular transducer activity	3	ENSOCUG00000016556, ENSOCUG00000015331, ENSOCUG00000015111	0.766781	1.07208	1	0.999995	100
GOTERM_MF_ALL	GO:0004871	signal transducer activity	3	ENSOCUG00000016556, ENSOCUG00000015331, ENSOCUG00000015111	0.769889	1.06566	1	0.99999	100
GOTERM_CC_DIRECT	GO:0005886	plasma membrane	3	ENSOCUG00000016556, ENSOCUG00000015331, ENSOCUG00000022231	0.869757	0.85461	1	1	100
GOTERM_CC_ALL	GO:0071944	cell periphery	4	ENSOCUG00000016556, ENSOCUG00000015331, ENSOCUG00000022231, ENSOCUG00000015111	0.941355	0.687344	1	0.999829	100

## Sheet: Functional -DAVID
Category	Term	Count	Genes	PValue	Fold Enrichment	Bonferroni	Benjamini	FDR
GOTERM_BP_DIRECT	GO:0008380~RNA splicing	2	ENSOCUG00000014390, ENSOCUG00000017177	0.0355522	52.5842	0.868293	0.868293	30.0541
INTERPRO	IPR004031:PMP-22/EMP/MP20/Claudin	2	ENSOCUG00000012837, ENSOCUG00000022231	0.0722422	25.8108	0.991762	0.991762	53.3161
INTERPRO	IPR017978:GPCR, family 3, C-terminal	2	ENSOCUG00000016556, ENSOCUG00000015331	0.0881842	20.9713	0.997283	0.947877	60.8533
KEGG_PATHWAY	ocu05322:Systemic lupus erythematosus	3	ENSOCUG00000015111, ENSOCUG00000027663, ENSOCUG00000017172	0.0172623	13.3007	0.427199	0.427199	13.999
KEGG_PATHWAY	ocu05034:Alcoholism	3	ENSOCUG00000015111, ENSOCUG00000027663, ENSOCUG00000017172	0.0264028	10.6098	0.575245	0.348268	20.685
GOTERM_BP_ALL	GO:0008380~RNA splicing	3	ENSOCUG00000014390, ENSOCUG00000017177, ENSOCUG00000001629	0.0335973	9.7951	1	1	39.0736
GOTERM_BP_FAT	GO:0008380~RNA splicing	3	ENSOCUG00000014390, ENSOCUG00000017177, ENSOCUG00000001629	0.0349542	9.58529	1	1	39.5966
UP_KEYWORDS	Coiled coil	10	ENSOCUG00000012361, ENSOCUG00000010820, ENSOCUG00000017177, ENSOCUG00000014557, ENSOCUG00000015984, ENSOCUG00000001629, ENSOCUG00000014568, ENSOCUG00000026640, ENSOCUG00000015956, ENSOCUG00000010737	0.0158752	2.36653	0.481133	0.481133	13.6936
